# Supplementary material for: Monocular Initialization for Real-Time Feature-Based SLAM in Dynamic Environments with Multiple Frames
Source: Sensors (Basel). 2025 Apr 10;25(8):2404. doi: 10.3390/s25082404 (PMC12031590; doi:10.3390/s25082404)
Supplement: Supplementary file 1 [file sensors-25-02404-s001.zip]

Archive with 1 entries (1 files):
- demo_short_1.mp4
